# Supplementary material for: Neuronal hyperexcitability drives central and peripheral nervous system tumor progression in models of neurofibromatosis-1
Source: Nat Commun. 2022 May 19;13:2785. doi: 10.1038/s41467-022-30466-6 (PMC9120229; doi:10.1038/s41467-022-30466-6)
Supplement: Supplementary file 21 — Source Data [file 41467_2022_30466_MOESM21_ESM.xlsx]

## Sheet: Figure 1 B-C
% Ki67+ cells vs optic nerve volume (mm3)
	% Ki67+ cells
ON volume (mm3)	CTL	F1809C	Nf1-OPG
0.0575574	1.3363
0.0494511	0.92
0.0576623	0.74
0.0594679	1.34511
0.0524841	0.968386
0.0656024	0.8952
0.0450948		0.852273
0.0435342		0.530504
0.0572765		0.632
0.0513403		1.0124
0.0529774		0.78325
0.0526209		0.852026
0.056383		0.92755
0.0715004			6.542
0.0724345			5.402
0.0782158			6.1242
0.0850603			7.04322
0.0801025			4.8272
0.0852207			5.68392

## Sheet: Figure 1D
	% Iba1+ cells						% Ki67+ cells						CD3+ cells
	CTL	F1809C	Nf1-OPG				CTL	F1809C	Nf1-OPG				CTL	F1809C	Nf1-OPG
	5.82011	9.31174	12.132				1.3363	0.852273	6.1242				1	2	6
	8.46154	4.14747	13.052				0.92	0.530504	7.04322				0	1	5
	7.07547	7.18954	11.0532				0.74	0.632	4.8272				2	1	7
	7.95724	5.09259	10.9566				0	1.21854	5.68392				1	1	10
	4.93506						0.752852	1.56619
							0.28626	0.529557
							0.249305	0.867365
							1.68776
	ANOVA summary						ANOVA summary						ANOVA summary
	F	13.37					F	115.2					F	24.76
	P value	0.0015					P value	<0.0001					P value	0.0002
	P value summary	**					P value summary	****					P value summary	***
	Significant diff. among means (P < 0.05)?	Yes					Significant diff. among means (P < 0.05)?	Yes					Significant diff. among means (P < 0.05)?	Yes
	R squared	0.7278					R squared	0.9351					R squared	0.8462
Dunnett's multiple comparisons test	Mean Diff.	95.00% CI of diff.	Below threshold?	Summary	Adjusted P Value		Mean Diff.	95.00% CI of diff.	Below threshold?	Summary	Adjusted P Value		Mean Diff.	95.00% CI of diff.	Below threshold?	Summary	Adjusted P Value
CTL vs. F1809C	0.4145	-2.449 to 3.278	No	ns	0.9075		-0.1386	-0.8934 to 0.6161	No	ns	0.8726		-0.25	-2.772 to 2.272	No	ns	0.9524
CTL vs. FMC	-4.949	-7.812 to -2.085	Yes	**	0.0023		-5.173	-6.066 to -4.280	Yes	****	<0.0001		-6	-8.522 to -3.478	Yes	***	0.0003

## Sheet: Figure 2A
APs/sec - fold change (MEA)
WT	Nf1+/neo		WT	Nf1+/1809
1.27212	1.2213		1.12224	1.2531
0.72788	1.22141		0.665215	0.160603
0.929688	8.83593		0.646378	0.245861
1.07031	11.2031		0.44612	0.757411
	2.23047		1.14786
	9.67187		1.61147
	3		1.36071
1	1.82581
0.727418	3.62206
1.27258	3.62238
1.02562	3.89405
1.43986	1.06644
0.318715	3.61963
1.21581	1.56636
1.06934	2.53411
1.18806
0.807099
0.81271
1.12279
Unpaired t test			Unpaired t test
P value	0.0012		P value	0.1977
P value summary	**		P value summary	ns
Significantly different (P < 0.05)?	Yes		Significantly different (P < 0.05)?	No
One- or two-tailed P value?	Two-tailed		One- or two-tailed P value?	Two-tailed
t, df	t=3.600, df=29		t, df	t=1.391, df=9
How big is the difference?			How big is the difference?
Mean of column A	1		Mean of column A	1
Mean of column B	3.942		Mean of column B	0.6042
Difference between means (B - A) ± SEM	2.942 ± 0.8172		Difference between means (B - A) ± SEM	-0.3958 ± 0.2845
95% confidence interval	1.271 to 4.614		95% confidence interval	-1.039 to 0.2479
R squared (eta squared)	0.3089		R squared (eta squared)	0.1769
F test to compare variances			F test to compare variances
F, DFn, Dfd	140.0, 14, 15		F, DFn, Dfd	1.419, 3, 6
P value	<0.0001		P value	0.6528
P value summary	****		P value summary	ns
Significantly different (P < 0.05)?	Yes		Significantly different (P < 0.05)?	No

## Sheet: Figure 2B
APs/min (Calcium imaging)
WT	Nf1+/neo	Nf1+/1809
1.6	3.2	1.2
0.6	4	2
1.2	4.8	1.8
1.2	3.2	1.6
2	3.6	1.8
1.4	3.2	2
1.4	3.2
1.4	4
1.7	3.5
1.5	3.5
1.5	3.5
1.6	4.8
1.2	4.8
1.6
1.4
1.6
1.6
2.2
1
1.2
1
2.6
2.4
2.4
ANOVA summary
F	83.43
P value	<0.0001
P value summary	****
Significant diff. among means (P < 0.05)?	Yes
R squared	0.8066
Dunnett's multiple comparisons test	Mean Diff.	95.00% CI of diff.	Below threshold?	Summary	Adjusted P Value
WT vs. Nf1+/neo	-2.238	-2.648 to -1.828	Yes	****	<0.0001
WT vs. Nf1+/1809	-0.1792	-0.7224 to 0.3640	No	ns	0.6875

## Sheet: Figure 2C
Amplitude (mV)
WT	Nf1+/neo	Nf1+/1809
0.036252	0.03421	0.017401
0.027629	0.0285262	0.017592
0.029257	0.0315737	0.025626
0.024061	0.019572
ANOVA summary
F	2.712
P value	0.1261
P value summary	ns
Significant diff. among means (P < 0.05)?	No
R squared	0.4041
Dunnett's multiple comparisons test	Mean Diff.	95.00% CI of diff.	Below threshold?	Summary	Adjusted P Value
WT vs. Nf1+/neo	0.0008293	-0.009645 to 0.01130	No	ns	0.9684
WT vs. Nf1+/1809	0.009093	-0.002220 to 0.02041	No	ns	0.1108

## Sheet: Figure 2D
Optic nerve Nlgn3R.E.								Retina Nlgn3R.E.
WT	Nf1+/neo	Nf1+/1809						WT	Nf1+/neo	Nf1+/1809
1.37857	1.85083	0.786311						1.04211	2.265	0.968962
0.938333	2.40856	0.72105						0.826171	2.49582	1.12858
0.783591	3.16712	0.797288						1.00313	1.91125	0.910362
0.912674	2.15572							1.12858	1.59606
ANOVA summary								ANOVA summary
F	19.98							F	21.3
P value	0.0008							P value	0.0006
P value summary	***							P value summary	***
Significant diff. among means (P < 0.05)?	Yes							Significant diff. among means (P < 0.05)?	Yes
R squared	0.8332							R squared	0.8419
Dunnett's multiple comparisons test	Mean Diff.	95.00% CI of diff.	Below threshold?	Summary	Adjusted P Value			Dunnett's multiple comparisons test	Mean Diff.	95.00% CI of diff.	Below threshold?	Summary	Adjusted P Value
WT vs. Nf1+/neo	-1.392	-2.112 to -0.6723	Yes	**	0.0016			WT vs. Nf1+/neo	-1.067	-1.561 to -0.5732	Yes	***	0.0008
WT vs. Nf1+/1809	0.2351	-0.5426 to 1.013	No	ns	0.6516			WT vs. Nf1+/1809	-0.002636	-0.5360 to 0.5307	No	ns	0.9999

## Sheet: Figure 2E
Relative s-Nlgn3 expression
WT	Nf1+/neo	Nf1+/1809
0.143019	2.43635
1.66965	3.85835
2.51639	4.53241
0.471788	4.61956
0.918833	7.2074
0.280321	2.79676
0.723783		0.466843
1.38975		0.517115
0.886471		0.370671
1.13331		0.628532
1.59949		0.927424
0.398583		0.485872
0.868622		0.477051
ANOVA summary
F	31.17
P value	<0.0001
P value summary	****
Significant diff. among means (P < 0.05)?	Yes
R squared	0.7305
Dunnett's multiple comparisons test	Mean Diff.	95.00% CI of diff.	Below threshold?	Summary	Adjusted P Value
WT vs. Nf1+/neo	-3.242	-4.334 to -2.149	Yes	****	<0.0001
WT vs. Nf1+/1809	0.4466	-0.5912 to 1.484	No	ns	0.5164

## Sheet: Figure 2F
Optic nerve Mdk R.E.							Retina Mdk R.E.
WT	Nf1+/neo	Nf1+/1809					WT	Nf1+/neo	Nf1+/1809
0.969009	1.64643	0.911343					0.914357	1.28668	1.24525
1.05243	1.74553	0.941238					1.12914	1.74729	1.20932
1.06722	1.71086	1.16586					0.956508	1.90225	1.2268
ANOVA summary							ANOVA summary
F	56.75						F	8.331
P value	0.0001						P value	0.0186
P value summary	***						P value summary	*
Significant diff. among means (P < 0.05)?	Yes						Significant diff. among means (P < 0.05)?	Yes
R squared	0.9498						R squared	0.7352
Dunnett's multiple comparisons test	Mean Diff.	95.00% CI of diff.	Below threshold?	Summary	Adjusted P Value		Dunnett's multiple comparisons test	Mean Diff.	95.00% CI of diff.	Below threshold?	Summary	Adjusted P Value
WT vs. Nf1+/neo	-0.6714	-0.8834 to -0.4593	Yes	***	0.0002		WT vs. Nf1+/neo	-0.6454	-1.105 to -0.1861	Yes	*	0.0123
WT vs. Nf1+/1809	0.02341	-0.1886 to 0.2355	No	ns	0.9307		WT vs. Nf1+/1809	-0.2271	-0.6864 to 0.2321	No	ns	0.3315

## Sheet: Figure 2G
RGCs Nlgn3 R.E.								RGCs Mdk R.E.
WT	Nf1+/neo	Nf1+/1809						WT	Nf1+/neo	Nf1+/1809
0.811224	1.68549	0.903234						0.956502	1.452	1.00773
0.878535	2.43373	0.62989						0.944044	1.8943	1.04289
1.34553	1.66806	1.31328						1.07287	2.432	1.09
0.964713	2.27864							1.02659	1.987	1.12
								0.98	2.025	0.88
								0.95	1.8932
								1.032
ANOVA summary								ANOVA summary
F	12.48							F	48.71
P value	0.0035							P value	<0.0001
P value summary	**							P value summary	****
Significant diff. among means (P < 0.05)?	Yes							Significant diff. among means (P < 0.05)?	Yes
R squared	0.7572							R squared	0.8666
Dunnett's multiple comparisons test	Mean Diff.	95.00% CI of diff.	Below threshold?	Summary	Adjusted P Value			Dunnett's multiple comparisons test	Mean Diff.	95.00% CI of diff.	Below threshold?	Summary	Adjusted P Value
WT vs. Nf1+/neo	-1.016	-1.646 to -0.3875	Yes	**	0.0046			WT vs. Nf1+/neo	-0.9527	-1.212 to -0.6935	Yes	****	<0.0001
WT vs. Nf1+/1809	0.0512	-0.6282 to 0.7306	No	ns	0.9713			WT vs. Nf1+/1809	-0.03355	-0.3063 to 0.2392	No	ns	0.9384

## Sheet: Figure 2H
Midkine (pg/mL)
WT	Nf1+/neo	Nf1+/1809
15.052	22.352	15.6073
14.3502	25.963	17.353
19.636	29.4322	12.493
14.32	31.053	16.3521
13.074	28.562	19.6383
10.849	32.1562	18.5032
12.401	28.436	11.028
ANOVA summary
F	43.95
P value	<0.0001
P value summary	****
Significant diff. among means (P < 0.05)?	Yes
R squared	0.83
Dunnett's multiple comparisons test	Mean Diff.	95.00% CI of diff.	Below threshold?	Summary	Adjusted P Value
WT vs. Nf1+/neo	-14.04	-17.97 to -10.11	Yes	****	<0.0001
WT vs. Nf1+/1809	-1.613	-5.544 to 2.317	No	ns	0.5248

[truncated: 89 more sheets: Figure 2J, Figure 2K, Figure 2L, Figure 2M, Figure 3A, Figure 3B, Figure 3D, Figure 3E, Figure 3F, Figure 3G, Figure 3H, Figure 3J, Figure 3K, Figure 3L, Figure 3M, Figure 3N, Figure 3P, Figure 3Q, Figure 3R, Figure 3S …]
